# Supplementary material for: An epithelial signalling centre in sharks supports homology of tooth morphogenesis in vertebrates
Source: eLife. 2022 May 10;11:e73173. doi: 10.7554/eLife.73173 (PMC9249395; doi:10.7554/eLife.73173)
Supplement: Figure 6—source data 2. [file elife-73173-fig6-data2.txt]

library(geomorph)
library(Morpho)
library(Rmisc)
library(ggplot2)
library(dplyr)
library(lme4)
library(lsmeans)
library(multcompView)

data_path = "./data/"
plot_path = './plots/procrustes_shape/'
dir.create(plot_path, recursive = TRUE)

#read in TPS file
landmarks <- readland.tps(paste0(data_path, "PCA.txt"), specID = c("None", "ID", "imageID"), readcurves = TRUE,
                          warnmsg = TRUE)

#set semilandmarks in plots window
#define.sliders(landmarks, 36, surfsliders = NULL, write.file = TRUE)

#read in semilandmarks generated by define.sliders
curves <- read.csv(paste0(data_path, "curveslide.csv"))

#read identifier column
identifier <- read.csv(paste0(data_path, "GMM_metadata.csv"), header=T)

colours <- c('DMSO'='#f2f2f2', 'CHIR-99021'='#a6a6a6', 'IWR-1-endo'='black')
identifier$colour = unname(colours[identifier$Treatment])

#add all columns together
gmm <- list(landmarks = landmarks, sample = identifier$Sample, 
            tooth.position = identifier$Tooth.position,
            treatment = identifier$Treatment,
            colour = identifier$colour)

#procrustes superimposition of landmark values
procrustes <- gpagen(gmm$landmarks, curves = curves, surfaces = NULL, PrinAxes = TRUE,
                     max.iter = NULL, ProcD = TRUE, Proj = TRUE, print.progress = TRUE)

summary(procrustes)

# Plot procrustes summary
png(paste0(plot_path, 'procrustes.png'), width = 15, height = 15, units = 'cm', res = 400)
plot(procrustes)
graphics.off()


#####################################

#Variance test on PC points - not averaged for sample
png(paste0(plot_path, 'tangent_space_all.png'), width = 15, height = 15, units = 'cm', res = 400)
PC<-plotTangentSpace(procrustes$coords, groups = gmm$colour, warpgrids = T)
graphics.off()

var_data <- data.frame(PC1 = PC$pc.scores[,1], treatment = identifier$Treatment)

var.test(x = filter(var_data, treatment == "DMSO")$PC1,
         y = filter(var_data, treatment == "CHIR-99021")$PC1)
var.test(x = filter(var_data, treatment == "DMSO")$PC1,
         y = filter(var_data, treatment == "IWR-1-endo")$PC1)

#Plot PCA1 and 2 for all measurements irrespective of sample to show variance

xlab <- paste("Principal Component 1 ", "(", round(PC$pc.summary$importance[2,1]*100, 1), "%)", sep="")
ylab <- paste("Principal Component 2 ", "(", round(PC$pc.summary$importance[2,2]*100, 1), "%)", sep="")

png(paste0(plot_path, 'pca_all_teeth.png'), width = 20, height = 15, units = 'cm', res = 400)
plot(PC$pc.scores[,1], PC$pc.scores[,2], pch=c('DMSO'=22, 'IWR-1-endo'=24, 'CHIR-99021'=21)[as.array(identifier$Treatment)], cex=1, 
     bg = colours[as.array((identifier$Treatment))], col="black", xlab=xlab, ylab=ylab, axes=TRUE, cex.lab=1.2, cex.axis=1.2,
     cex.main=1.2, cex.sub=1.2, asp=T)
legend("bottomright", legend= unique(identifier$Treatment), pch=c('DMSO'=22, 'IWR-1-endo'=24, 'CHIR-99021'=21)[as.array(unique(identifier$Treatment))], 
       pt.bg = colours[as.array(unique(identifier$Treatment))], col="black", cex = 1,
       pt.cex = 1.1, y.intersp = 1, bty = "n")
graphics.off()

##############################################

###subset procrustes data set and average based on sample
metadata_average <- unique(identifier[,!names(identifier) == 'Tooth.position'])


av_list <- lapply(metadata_average$Sample, function(x){
  crr_sample = x
  positions = which(identifier$Sample == crr_sample)
  crr_average =  apply(procrustes$coords[,,positions] , c(1,2), FUN=mean)
  return(crr_average)
})

names(av_list) <- metadata_average$Sample

#make array from average proc data
array.from.list <- array(unlist(av_list), dim = c(nrow(av_list[[1]]), ncol(av_list[[1]]), length(av_list)))

#PCA and plot average proc data
png(paste0(plot_path, 'tangent_space_average.png'), width = 15, height = 15, units = 'cm', res = 400)
plotTangentSpace(array.from.list, groups = metadata_average$colour, warpgrids = T)
graphics.off()
###################################
###################################
#Plot final warp figure on sample averages

gdf.av <- geomorph.data.frame(shape = array.from.list,
                              treatment = metadata_average$Treatment,
                              sample = metadata_average$Sample,
                              colour = metadata_average$colour)

PCA.1 <- plotTangentSpace(gdf.av$shape, groups = gdf.av$colour, warpgrids = T)

xlab <- paste("Principal Component 1 ", "(", round(PCA.1$pc.summary$importance[2,1]*100, 1), "%)", sep="")
ylab <- paste("Principal Component 2 ", "(", round(PCA.1$pc.summary$importance[2,2]*100, 1), "%)", sep="")

plot_data <- data.frame(PCA.1$pc.scores[,1:2], treatment = gdf.av$treatment)

plot_data$treatment <- factor(plot_data$treatment, levels = c('DMSO', 'IWR-1-endo', 'CHIR-99021'))

png(paste0(plot_path, 'pca_average.png'), width = 20, height = 15, units = 'cm', res = 400)
ggplot(plot_data, aes(x = PC1, y = PC2, shape=treatment, fill = treatment)) +
  geom_point(size=5) +
  stat_ellipse(aes(colour = treatment), linetype = 2, size = 1, level = .90) +
  scale_shape_manual(values=c(22, 24, 21)) +
    theme_classic() +
  xlab(xlab) +
  ylab(ylab) +
  theme(legend.position = c(0.87, 0.15),
        legend.title = element_blank(),
        legend.key.size = unit(0.9, 'cm'),
        legend.text = element_text(size=16),
        panel.border = element_rect(colour = "black", fill=NA, size=1),
        axis.text=element_text(size=16),
        axis.title=element_text(size=18),
        axis.text.y = element_text(angle = 90, hjust = 0.5))
graphics.off()

ref <- mshape(gdf.av$shape)# assign mean shape for use with plotRefToTarget below

# Item 2 to plot, the first TPS grid; here we use the outline option to add to the visualisation
png(paste0(plot_path, 'shape_x0.png'), width = 12, height = 12, units = 'cm', res = 400)
plotRefToTarget(ref,PCA.1$pc.shapes$PC1min,outline=gdf.av$shape)
graphics.off()

png(paste0(plot_path, 'shape_x1.png'), width = 12, height = 12, units = 'cm', res = 400)
plotRefToTarget(ref,PCA.1$pc.shapes$PC1max,outline=gdf.av$shape)
graphics.off()

png(paste0(plot_path, 'shape_y0.png'), width = 12, height = 12, units = 'cm', res = 400)
plotRefToTarget(ref,PCA.1$pc.shapes$PC2min,outline=gdf.av$shape)
graphics.off()

png(paste0(plot_path, 'shape_y1.png'), width = 12, height = 12, units = 'cm', res = 400)
plotRefToTarget(ref,PCA.1$pc.shapes$PC2max,outline=gdf.av$shape)
graphics.off()


##################################


#variance_test

var_data <- data.frame(PC1 = PCA.1$pc.scores[,1], treatment = gdf.av$treatment)
var.test(x = filter(var_data, treatment == "DMSO")$PC1,
         y = filter(var_data, treatment == "IWR-1-endo")$PC1)
var.test(x = filter(var_data, treatment == "DMSO")$PC1,
         y = filter(var_data, treatment == "CHIR-99021")$PC1)


#PCA and plot ALL proc data
PCA <- plotTangentSpace(procrustes$coords, groups = identifier$colour, warpgrids = T)
summary(PCA)

### linear model on procrustes data points reveals significant effect of treatment on overall tooth shape
gdf <- geomorph.data.frame(shape = procrustes$coords,
                    treatment = identifier$Treatment,
                    sample = identifier$Sample)

out <- procD.lm(shape ~ treatment + sample, data = gdf,iter=999, RRPP = F)
summary(out)
###################################################
