# Supplementary material for: An epithelial signalling centre in sharks supports homology of tooth morphogenesis in vertebrates
Source: eLife. 2022 May 10;11:e73173. doi: 10.7554/eLife.73173 (PMC9249395; doi:10.7554/eLife.73173)
Supplement: Figure 6—source data 3. [file elife-73173-fig6-data3.txt]

LM=38
1326 512
1573 305
1307 494
1282 484
1257 475
1251 449
1257 423
1267 398
1281 374
1297 352
1317 336
1343 326
1368 318
1395 322
1416 331
1442 324
1469 320
1495 316
1521 307
1547 303
1344 540
1350 570
1356 600
1373 625
1401 634
1432 632
1461 624
1488 611
1504 585
1517 558
1532 531
1534 503
1522 475
1527 445
1537 416
1546 387
1557 358
1568 330
SCALE=0.000407
ID=1

LM=38
1410 1210
1715 1053
1392 1169
1376 1142
1358 1115
1350 1084
1349 1052
1361 1023
1382 999
1406 977
1432 958
1462 949
1491 960
1507 987
1533 1005
1564 1010
1596 1012
1628 1017
1659 1024
1690 1034
1425 1241
1436 1275
1441 1310
1445 1346
1462 1374
1493 1387
1529 1386
1562 1372
1590 1351
1618 1327
1643 1302
1658 1272
1642 1243
1634 1209
1650 1177
1667 1145
1685 1114
1703 1083
SCALE=0.000407
ID=2

LM=38
941 934
1217 737
905 916
873 903
846 883
839 851
842 817
849 783
863 752
887 728
918 712
947 693
977 688
1007 698
1023 722
1044 736
1077 731
1112 728
1146 729
1180 730
962 966
978 994
995 1021
1015 1047
1044 1052
1075 1052
1107 1047
1132 1027
1153 1003
1155 979
1138 957
1122 938
1138 910
1156 884
1167 853
1180 824
1193 794
1206 765
SCALE=0.000407
ID=3

LM=38
1403 1071
1218 876
1384 1093
1371 1116
1356 1137
1337 1154
1311 1157
1285 1155
1261 1145
1239 1132
1223 1111
1208 1090
1205 1064
1211 1039
1228 1020
1246 1002
1244 977
1237 952
1227 927
1217 903
1432 1050
1461 1043
1488 1032
1506 1009
1515 980
1520 951
1515 922
1496 899
1475 878
1453 859
1425 848
1397 849
1376 870
1352 886
1323 889
1295 881
1268 869
1238 867
SCALE=0.000407
ID=4

LM=38
1751 664
1569 402
1721 690
1700 712
1680 736
1651 745
1622 748
1593 739
1569 720
1548 697
1535 671
1542 648
1568 638
1573 608
1581 578
1572 551
1570 521
1568 491
1566 461
1562 431
1789 646
1823 641
1856 636
1885 620
1896 588
1898 554
1892 520
1877 490
1866 458
1844 432
1818 409
1789 425
1757 437
1723 439
1692 449
1663 431
1633 414
1602 401
SCALE=0.000407
ID=5

LM=38
1333 1344
1129 1008
1302 1359
1278 1382
1254 1405
1223 1417
1191 1411
1160 1398
1130 1384
1113 1356
1096 1327
1104 1295
1125 1269
1136 1238
1136 1205
1138 1172
1143 1139
1131 1108
1133 1075
1131 1042
1360 1317
1389 1301
1422 1295
1439 1267
1447 1235
1446 1201
1444 1168
1437 1135
1419 1109
1394 1095
1365 1107
1334 1097
1308 1100
1281 1080
1252 1064
1223 1046
1193 1031
1162 1020
SCALE=0.000407
ID=6

LM=38
946 367
1108 203
926 354
906 347
887 340
874 326
876 307
884 288
892 269
903 252
918 237
934 225
954 224
973 216
988 202
1007 198
1027 199
1048 201
1068 200
1089 198
956 392
961 414
968 434
982 448
1002 448
1023 441
1043 433
1062 423
1080 410
1083 394
1079 373
1077 351
1081 329
1084 308
1088 286
1092 265
1096 244
1100 222
SCALE=0.000407
ID=7

LM=38
1232 1001
1455 831
1203 989
1179 983
1162 967
1160 943
1164 919
1174 897
1186 876
1201 856
1218 839
1238 826
1262 819
1285 822
1303 838
1327 834
1351 832
1376 833
1400 829
1424 829
1240 1022
1251 1044
1261 1065
1280 1080
1304 1083
1328 1083
1352 1082
1375 1076
1391 1059
1398 1036
1402 1012
1408 989
1412 965
1403 945
1413 923
1422 901
1431 879
1438 856
SCALE=0.000407
ID=8

LM=38
1472 1652
1739 1518
1440 1623
1416 1602
1399 1576
1391 1546
1400 1516
1420 1494
1446 1476
1471 1457
1501 1447
1520 1456
1526 1486
1535 1517
1561 1525
1592 1524
1624 1519
1655 1514
1686 1513
1718 1514
1492 1672
1497 1697
1502 1722
1523 1737
1548 1744
1573 1743
1598 1737
1622 1727
1641 1710
1642 1690
1627 1674
1634 1653
1648 1631
1666 1612
1686 1597
1703 1577
1719 1557
1735 1537
SCALE=0.000407
ID=9

LM=38
1559 1013
1434 801
1536 1027
1526 1045
1509 1056
1489 1058
1470 1050
1452 1039
1438 1025
1424 1010
1410 994
1412 975
1426 960
1440 945
1441 924
1441 904
1437 884
1438 863
1433 843
1431 823
1575 997
1595 990
1614 982
1628 966
1628 945
1625 925
1620 904
1615 884
1608 864
1597 845
1584 829
1570 813
1554 820
1535 813
1514 814
1493 811
1473 805
1453 799
SCALE=0.000407
ID=10

LM=38
1047 1621
883 1379
1023 1645
1007 1664
992 1684
968 1684
945 1674
923 1663
901 1652
880 1638
866 1618
861 1594
860 1569
873 1550
880 1526
882 1501
882 1476
883 1452
883 1427
883 1402
1074 1610
1101 1607
1126 1598
1144 1578
1148 1552
1146 1525
1144 1498
1133 1473
1119 1450
1101 1429
1080 1416
1053 1412
1036 1428
1012 1423
986 1416
962 1404
937 1394
912 1382
SCALE=0.000407
ID=11

LM=38
1201 1395
1020 1150
1178 1418
1168 1446
1151 1471
1123 1476
1093 1469
1065 1458
1040 1442
1019 1421
1001 1396
1018 1383
1047 1379
1060 1357
1046 1332
1040 1302
1034 1272
1030 1243
1025 1213
1019 1183
1231 1382
1268 1372
1303 1360
1332 1336
1351 1305
1359 1268
1354 1231
1335 1199
1309 1174
1279 1152
1257 1172
1247 1208
1221 1232
1189 1219
1161 1199
1128 1183
1091 1174
1056 1161
SCALE=0.000407
ID=12

LM=38
1235 918
1396 659
1203 905
1172 908
1141 906
1115 887
1100 860
1094 829
1099 798
1110 769
1121 740
1135 712
1152 686
1183 681
1213 689
1245 690
1275 682
1305 673
1334 662
1365 655
1262 934
1286 959
1306 987
1325 1015
1356 1028
1390 1036
1423 1030
1447 1007
1455 975
1460 941
1443 913
1416 892
1400 863
1397 829
1397 794
1392 761
1395 727
1394 693
SCALE=0.000407
ID=13

LM=38
1591 1447
1842 1294
1562 1424
1530 1411
1499 1397
1487 1365
1486 1330
1491 1296
1508 1267
1533 1242
1560 1222
1591 1206
1623 1210
1637 1241
1640 1275
1670 1293
1704 1293
1738 1288
1773 1285
1807 1288
1607 1471
1611 1501
1611 1531
1623 1559
1645 1579
1674 1588
1704 1591
1732 1581
1758 1566
1780 1545
1776 1519
1763 1491
1766 1462
1783 1437
1798 1411
1814 1385
1826 1357
1838 1329
SCALE=0.000407
ID=14

LM=38
984 932
1270 717
943 907
906 894
880 865
864 829
859 790
868 752
888 718
913 688
947 670
982 653
1014 655
1025 692
1031 729
1069 717
1108 714
1147 711
1187 710
1226 708
998 972
1009 1012
1023 1051
1047 1086
1081 1108
1122 1115
1162 1105
1193 1079
1217 1045
1234 1008
1203 981
1169 956
1136 931
1162 903
1186 869
1206 832
1225 795
1245 758
SCALE=0.000407
ID=15

LM=38
1680 1094
1540 860
1661 1117
1648 1141
1637 1166
1615 1181
1588 1182
1561 1181
1538 1166
1521 1145
1507 1121
1499 1096
1499 1068
1503 1042
1519 1020
1518 993
1521 966
1526 940
1529 913
1533 886
1709 1080
1740 1083
1771 1088
1801 1080
1824 1059
1834 1030
1831 999
1820 971
1805 943
1785 919
1763 897
1734 891
1709 909
1681 922
1653 908
1624 897
1596 884
1572 864
SCALE=0.000407
ID=16

LM=38
1555 934
1374 688
1531 968
1513 998
1499 1030
1478 1058
1449 1076
1414 1075
1382 1060
1354 1040
1330 1015
1336 980
1329 946
1330 912
1360 893
1370 861
1378 827
1373 793
1372 758
1369 723
1580 911
1608 898
1641 891
1669 873
1692 849
1697 816
1690 783
1685 749
1678 716
1652 694
1629 669
1602 656
1573 672
1543 688
1509 689
1475 687
1442 680
1409 677
SCALE=0.000407
ID=17

LM=38
1162 1561
956 1317
1138 1592
1125 1621
1107 1648
1083 1668
1053 1677
1022 1670
995 1653
972 1631
959 1602
986 1588
1010 1567
1013 1536
1004 1506
995 1475
986 1444
977 1413
969 1382
962 1350
1192 1543
1227 1543
1261 1541
1285 1519
1296 1486
1293 1452
1282 1420
1268 1388
1251 1358
1229 1332
1196 1326
1175 1353
1149 1375
1120 1355
1089 1341
1056 1330
1023 1320
989 1314
SCALE=0.000407
ID=18

LM=38
671 447
802 43
630 450
591 460
552 457
522 431
503 396
500 357
508 317
515 278
529 240
549 205
571 172
602 160
631 188
655 183
680 153
708 123
739 98
768 71
700 455
724 475
755 479
787 478
816 466
838 443
853 415
860 384
869 354
869 322
856 294
848 263
831 236
822 206
810 177
809 145
811 113
808 82
SCALE=0.000407
ID=19

LM=38
1103 1052
1375 720
1075 1027
1042 1012
1009 999
986 973
980 939
988 904
1002 871
1021 841
1046 816
1073 791
1101 769
1131 750
1166 746
1202 743
1238 737
1272 729
1308 721
1343 715
1132 1082
1161 1108
1190 1133
1220 1158
1258 1167
1292 1149
1310 1116
1336 1087
1351 1060
1353 1030
1354 996
1360 964
1367 927
1359 893
1346 863
1357 825
1367 788
1375 750
SCALE=0.000407
ID=20

LM=38
1578 1758
1851 1441
1542 1733
1501 1723
1459 1717
1441 1679
1442 1637
1452 1596
1464 1556
1484 1518
1511 1486
1542 1457
1580 1438
1617 1450
1631 1490
1658 1521
1696 1504
1731 1481
1770 1464
1809 1448
1603 1783
1625 1818
1652 1850
1686 1872
1727 1879
1767 1870
1798 1845
1824 1813
1850 1780
1872 1746
1861 1713
1825 1693
1788 1676
1794 1638
1810 1599
1823 1560
1834 1521
1846 1481
SCALE=0.000407
ID=21

LM=38
1306 910
1249 507
1278 921
1249 929
1219 924
1193 910
1172 889
1155 864
1150 835
1146 805
1159 783
1178 763
1186 734
1202 709
1218 683
1221 653
1231 625
1235 595
1237 565
1241 535
1336 926
1365 949
1398 964
1433 961
1459 938
1467 902
1468 865
1465 828
1459 792
1448 758
1422 734
1397 709
1380 677
1360 646
1338 616
1318 586
1297 555
1273 528
SCALE=0.000407
ID=22

LM=38
1650 822
1398 508
1624 855
1604 878
1575 890
1544 895
1514 889
1486 876
1462 856
1451 827
1463 800
1472 771
1467 741
1455 712
1450 682
1442 652
1432 622
1420 594
1409 565
1400 535
1693 796
1727 783
1759 766
1771 732
1764 696
1750 662
1730 630
1707 601
1683 573
1657 546
1628 526
1612 551
1588 544
1560 527
1532 536
1498 522
1463 509
1426 505
SCALE=0.000407
ID=23

LM=38
1235 1527
1003 1182
1218 1565
1202 1594
1170 1606
1138 1616
1104 1609
1071 1599
1052 1572
1035 1542
1026 1509
1048 1483
1050 1450
1038 1419
1033 1385
1024 1352
1021 1318
1013 1285
1006 1251
1003 1217
1274 1525
1312 1519
1350 1509
1377 1483
1382 1445
1373 1408
1354 1374
1327 1346
1299 1320
1271 1293
1240 1288
1230 1317
1201 1291
1169 1270
1135 1256
1106 1230
1075 1207
1040 1191
SCALE=0.000407
ID=24

LM=38
769 494
951 257
736 480
705 485
676 479
654 457
647 427
647 396
656 367
666 338
683 312
697 285
715 261
742 247
770 256
795 275
825 275
855 267
885 262
914 253
788 511
805 532
826 547
850 555
876 557
900 547
923 534
946 520
961 498
976 477
987 454
971 433
957 411
949 386
940 363
944 336
948 310
952 284
SCALE=0.000407
ID=25

LM=38
1172 1045
1402 853
1145 1035
1113 1038
1080 1035
1055 1015
1049 983
1058 952
1074 923
1094 897
1117 874
1146 859
1177 862
1193 888
1221 889
1248 870
1279 859
1311 856
1344 851
1376 846
1187 1072
1203 1101
1218 1131
1236 1158
1259 1180
1292 1183
1324 1176
1352 1160
1372 1134
1396 1112
1402 1089
1381 1063
1360 1038
1373 1008
1381 977
1383 944
1393 913
1397 880
SCALE=0.000407
ID=26

LM=38
1549 1665
1777 1429
1512 1653
1477 1650
1447 1635
1424 1608
1420 1574
1420 1539
1430 1505
1450 1476
1476 1453
1505 1433
1536 1418
1565 1431
1587 1458
1615 1468
1648 1454
1681 1443
1715 1434
1749 1425
1576 1686
1586 1718
1598 1748
1621 1771
1654 1775
1686 1768
1717 1756
1738 1731
1759 1706
1784 1683
1784 1655
1753 1644
1728 1623
1737 1591
1743 1558
1755 1527
1766 1496
1772 1463
SCALE=0.000407
ID=27

LM=38
1175 1213
937 1034
1173 1248
1171 1277
1158 1303
1133 1321
1106 1333
1076 1333
1047 1329
1022 1313
998 1296
986 1276
1010 1259
1003 1231
998 1201
991 1172
977 1146
965 1118
953 1091
941 1064
1196 1196
1228 1194
1259 1187
1272 1158
1266 1127
1250 1099
1231 1073
1210 1049
1186 1027
1157 1014
1125 1008
1115 1035
1104 1065
1088 1068
1063 1047
1033 1038
1002 1032
970 1028
SCALE=0.000407
ID=28

LM=38
1488 530
1223 331
1476 568
1471 601
1452 627
1425 647
1394 660
1361 662
1329 651
1304 629
1278 608
1269 576
1293 554
1316 530
1318 504
1298 477
1278 450
1262 421
1248 390
1234 360
1511 503
1544 494
1570 473
1595 451
1601 419
1593 386
1581 355
1554 335
1525 318
1495 302
1463 296
1444 316
1421 341
1389 344
1356 337
1323 332
1289 329
1255 328
SCALE=0.000407
ID=29

LM=38
1083 1481
819 1262
1061 1518
1056 1558
1050 1599
1024 1629
987 1647
947 1644
912 1626
875 1610
841 1588
832 1551
865 1528
898 1503
918 1470
889 1441
865 1408
852 1370
837 1332
826 1293
1104 1440
1115 1404
1151 1396
1189 1392
1207 1361
1195 1325
1180 1289
1154 1260
1126 1234
1093 1215
1056 1214
1047 1251
1039 1289
1006 1270
969 1260
930 1256
892 1253
853 1255
SCALE=0.000407
ID=30

LM=38
844 689
1067 494
823 656
794 638
762 627
736 605
728 573
731 539
743 508
761 479
783 453
811 434
844 428
864 451
873 480
907 475
940 467
973 471
1007 476
1040 483
871 731
880 767
880 805
881 842
891 878
924 896
961 889
993 872
1021 846
1044 817
1064 786
1068 749
1069 712
1054 678
1059 641
1049 605
1054 568
1063 531
SCALE=0.000407
ID=31

LM=38
1106 1540
1422 1394
1083 1506
1056 1483
1034 1455
1017 1424
1018 1389
1030 1356
1048 1326
1074 1302
1108 1293
1142 1282
1158 1310
1191 1322
1223 1336
1245 1360
1280 1363
1315 1367
1350 1374
1385 1381
1131 1563
1139 1590
1139 1619
1151 1645
1175 1660
1203 1663
1231 1659
1258 1651
1284 1639
1304 1619
1306 1591
1303 1563
1314 1537
1329 1512
1345 1489
1359 1464
1378 1443
1398 1422
SCALE=0.000407
ID=32

LM=38
736 1152
1040 1001
707 1127
672 1109
640 1086
612 1058
599 1023
605 984
632 958
666 940
704 929
740 914
778 904
798 927
812 962
850 956
887 968
926 973
965 980
1004 987
752 1185
768 1218
781 1253
795 1288
809 1322
834 1350
870 1353
906 1343
938 1325
965 1299
959 1266
934 1240
943 1206
963 1175
981 1142
996 1108
1013 1075
1026 1040
SCALE=0.000407
ID=33

LM=38
1415 850
1274 657
1396 886
1384 914
1378 944
1374 973
1350 984
1322 973
1297 956
1277 933
1259 909
1250 880
1249 852
1274 836
1303 826
1313 801
1302 773
1293 744
1285 715
1280 685
1444 821
1473 812
1502 811
1532 814
1556 798
1563 769
1559 740
1551 711
1534 686
1513 664
1487 650
1458 641
1436 652
1418 665
1390 654
1360 654
1330 651
1300 646
SCALE=0.000407
ID=34

LM=38
1868 483
1698 267
1855 516
1846 548
1831 578
1815 607
1786 624
1753 629
1722 617
1694 598
1674 572
1656 544
1641 514
1647 485
1675 466
1672 433
1675 400
1684 368
1685 335
1692 302
1902 468
1934 460
1966 452
1997 442
2019 417
2016 385
2009 352
2001 320
1988 290
1970 263
1946 240
1914 240
1892 264
1864 281
1833 271
1800 267
1767 264
1735 259
SCALE=0.000407
ID=35

LM=38
1523 1163
1243 965
1514 1194
1513 1221
1498 1244
1475 1257
1448 1261
1422 1258
1398 1245
1377 1228
1359 1207
1341 1187
1340 1161
1327 1137
1312 1114
1297 1091
1284 1067
1270 1044
1257 1020
1248 994
1550 1149
1578 1136
1596 1113
1606 1084
1603 1054
1594 1024
1577 1001
1551 986
1525 969
1496 959
1477 972
1452 985
1424 974
1394 971
1363 971
1333 969
1302 966
1272 964
SCALE=0.000407
ID=36

LM=38
921 404
1054 170
873 413
845 420
815 421
796 403
784 376
784 346
794 319
808 293
826 269
843 245
858 220
882 202
899 205
922 222
948 208
975 196
1002 184
1029 171
940 438
953 466
972 488
1002 493
1032 486
1062 479
1087 463
1106 439
1110 414
1084 399
1059 381
1042 360
1032 345
1045 318
1045 287
1051 258
1052 228
1052 198
SCALE=0.000407
ID=37

LM=38
1314 1187
1509 998
1288 1180
1262 1182
1236 1184
1214 1170
1207 1145
1213 1119
1222 1094
1240 1075
1260 1059
1281 1043
1307 1036
1333 1032
1359 1031
1385 1027
1411 1023
1437 1017
1460 1005
1485 996
1324 1212
1332 1237
1349 1256
1373 1267
1399 1267
1423 1259
1448 1251
1471 1239
1477 1219
1455 1204
1441 1185
1448 1160
1456 1135
1466 1112
1479 1089
1491 1066
1502 1042
1507 1017
SCALE=0.000407
ID=38

LM=38
619 329
807 131
589 327
557 322
526 315
497 300
478 274
478 242
483 210
499 183
525 163
549 151
570 173
600 179
624 185
655 174
686 164
718 160
750 152
779 138
638 347
644 372
653 396
672 413
697 417
723 416
746 407
764 389
746 375
751 350
754 325
746 301
748 276
762 254
775 232
783 208
789 183
799 159
SCALE=0.000407
ID=39

LM=38
1736 403
1560 252
1719 432
1713 456
1702 479
1685 495
1661 501
1636 502
1613 492
1594 476
1574 460
1562 438
1575 428
1590 409
1606 390
1605 367
1593 345
1582 323
1569 301
1561 277
1759 390
1788 381
1818 374
1837 351
1845 321
1842 290
1833 261
1818 234
1799 210
1775 192
1747 183
1739 213
1727 242
1703 260
1674 270
1645 260
1615 264
1585 254
SCALE=0.000407
ID=40

LM=38
1430 1190
1167 1012
1409 1220
1397 1241
1380 1255
1357 1259
1333 1259
1311 1253
1288 1247
1266 1239
1260 1217
1261 1194
1256 1171
1241 1153
1230 1132
1219 1111
1207 1091
1196 1070
1183 1050
1170 1031
1460 1170
1490 1152
1505 1123
1520 1093
1524 1059
1527 1025
1518 992
1492 972
1459 960
1436 978
1416 1005
1387 1018
1360 1023
1328 1012
1295 1017
1261 1020
1227 1018
1193 1014
SCALE=0.000407
ID=41

LM=38
1684 1239
1476 984
1663 1267
1641 1287
1621 1308
1594 1318
1565 1312
1538 1298
1513 1282
1491 1263
1482 1236
1504 1216
1525 1195
1543 1175
1525 1151
1511 1125
1499 1098
1489 1070
1482 1042
1477 1012
1711 1225
1751 1214
1790 1205
1821 1178
1847 1146
1855 1107
1843 1069
1814 1040
1786 1010
1754 984
1723 991
1701 1025
1682 1061
1645 1067
1615 1041
1581 1018
1545 1000
1506 987
SCALE=0.000407
ID=42

LM=38
880 381
986 282
863 372
847 364
829 357
812 350
800 336
799 318
804 300
812 284
824 270
837 257
854 248
872 249
890 254
904 266
918 278
935 285
953 287
971 283
894 390
902 406
911 422
924 434
938 446
953 453
971 453
987 445
1003 436
1013 422
1022 406
1029 389
1027 372
1024 354
1020 337
1015 319
1007 303
995 290
SCALE=0.000407
ID=43

LM=38
1320 931
1430 807
1292 928
1266 933
1240 935
1213 936
1188 930
1166 915
1156 891
1159 865
1178 847
1203 838
1230 837
1254 828
1280 820
1302 806
1328 802
1354 803
1381 804
1407 800
1339 952
1347 974
1356 996
1366 1017
1378 1037
1395 1052
1416 1062
1436 1052
1451 1035
1452 1013
1437 996
1432 973
1432 950
1435 927
1436 904
1436 880
1432 857
1431 834
SCALE=0.000407
ID=44

LM=38
1797 1600
1918 1388
1761 1608
1733 1623
1703 1633
1671 1634
1642 1623
1620 1601
1621 1570
1632 1540
1650 1514
1670 1489
1690 1464
1713 1442
1742 1438
1771 1427
1797 1409
1828 1400
1860 1397
1890 1388
1822 1617
1831 1641
1840 1665
1859 1681
1885 1682
1912 1682
1936 1677
1955 1659
1943 1637
1929 1614
1926 1589
1935 1565
1935 1539
1942 1514
1943 1488
1939 1463
1941 1437
1935 1411
SCALE=0.000407
ID=45

LM=38
1617 251
1447 138
1607 273
1600 292
1596 312
1585 328
1569 341
1550 346
1530 343
1510 337
1494 325
1484 307
1474 290
1469 270
1472 250
1468 230
1461 211
1454 192
1447 172
1443 152
1633 231
1655 226
1678 222
1699 214
1710 194
1708 172
1702 150
1688 133
1666 131
1643 131
1620 130
1597 129
1577 118
1556 114
1534 118
1511 121
1489 123
1467 129
SCALE=0.000407
ID=46

LM=38
1330 983
1192 828
1319 1004
1316 1030
1312 1056
1307 1082
1287 1100
1263 1109
1237 1112
1213 1101
1196 1080
1181 1059
1186 1033
1199 1011
1196 985
1192 959
1190 932
1190 906
1190 879
1189 853
1354 966
1384 969
1411 984
1439 990
1465 974
1481 948
1491 920
1486 889
1476 860
1458 837
1429 833
1400 843
1369 846
1339 844
1310 834
1282 821
1252 818
1221 820
SCALE=0.000407
ID=47

LM=38
1132 1795
883 1589
1115 1838
1106 1868
1089 1894
1062 1906
1032 1905
1002 1897
974 1883
949 1866
923 1848
930 1828
951 1806
967 1780
962 1751
945 1725
931 1697
919 1668
901 1643
886 1616
1167 1775
1198 1763
1230 1752
1254 1731
1257 1701
1249 1669
1244 1641
1221 1618
1194 1599
1163 1586
1135 1599
1102 1604
1077 1609
1046 1597
1014 1588
981 1584
948 1584
914 1583
SCALE=0.000407
ID=48

LM=38
477 478
595 283
454 471
434 467
415 460
396 452
379 441
373 423
383 405
397 390
410 374
425 361
443 355
458 342
474 330
493 323
513 319
531 309
548 298
565 287
495 483
509 489
525 491
541 490
556 486
569 477
578 465
585 451
589 435
591 420
592 404
592 388
594 372
598 357
605 343
607 328
605 313
605 297
SCALE=0.000407
ID=49

LM=38
1209 989
1344 879
1184 976
1159 964
1132 962
1104 961
1078 952
1056 935
1046 909
1058 885
1081 870
1105 855
1132 856
1159 864
1186 861
1213 857
1241 854
1268 861
1295 863
1322 868
1232 1006
1250 1021
1269 1035
1283 1054
1293 1075
1306 1094
1324 1108
1346 1105
1365 1093
1380 1075
1387 1052
1389 1029
1385 1007
1372 987
1366 965
1363 941
1356 919
1349 897
SCALE=0.000407
ID=50

LM=38
1873 1699
1956 1495
1844 1698
1818 1698
1792 1703
1766 1706
1740 1704
1716 1697
1711 1674
1728 1655
1748 1638
1770 1623
1794 1614
1816 1601
1833 1581
1852 1564
1871 1545
1893 1532
1915 1520
1935 1504
1907 1712
1928 1733
1945 1757
1969 1776
1993 1793
2022 1799
2052 1794
2073 1775
2071 1747
2059 1720
2033 1709
2013 1688
1996 1663
1988 1635
1987 1605
1984 1575
1976 1547
1970 1518
SCALE=0.000407
ID=51

LM=38
1551 609
1402 500
1537 625
1529 638
1521 652
1509 663
1495 669
1479 667
1465 660
1451 653
1437 646
1425 636
1418 621
1413 606
1410 591
1410 575
1409 559
1404 544
1402 528
1401 513
1570 595
1591 590
1612 587
1631 579
1645 563
1646 543
1641 523
1627 508
1608 500
1587 498
1566 496
1544 495
1523 493
1502 491
1481 488
1460 490
1439 492
1418 493
SCALE=0.000407
ID=52

LM=38
1253 1218
1060 1101
1233 1231
1220 1237
1206 1242
1192 1246
1178 1249
1163 1246
1149 1242
1136 1235
1124 1227
1112 1219
1100 1209
1094 1196
1089 1183
1082 1170
1076 1156
1071 1142
1064 1129
1058 1116
1271 1206
1288 1196
1305 1184
1322 1171
1323 1153
1312 1136
1302 1121
1282 1115
1262 1112
1242 1116
1222 1121
1201 1122
1181 1121
1160 1117
1140 1113
1120 1108
1100 1104
1080 1099
SCALE=0.000407
ID=53

LM=38
1556 619
1371 494
1534 629
1517 646
1506 668
1496 691
1487 713
1474 730
1450 730
1425 726
1403 717
1385 701
1388 680
1401 660
1397 636
1395 611
1395 587
1391 563
1383 540
1374 516
1582 605
1602 584
1621 565
1643 548
1668 535
1687 516
1692 491
1670 475
1643 469
1616 474
1590 483
1563 492
1536 499
1509 499
1481 498
1453 497
1425 494
1398 491
SCALE=0.000407
ID=54

LM=38
1298 781
1501 676
1280 758
1265 741
1254 720
1247 699
1238 677
1230 656
1242 637
1263 628
1286 627
1309 627
1332 628
1354 631
1375 640
1395 651
1416 660
1438 668
1460 669
1483 671
1311 803
1322 822
1333 841
1345 860
1358 877
1378 886
1399 891
1421 888
1441 880
1447 860
1444 838
1446 816
1447 794
1452 773
1460 752
1468 732
1481 714
1491 694
SCALE=0.000407
ID=55

LM=38
1735 1630
1921 1477
1715 1611
1695 1594
1672 1583
1648 1573
1633 1552
1627 1527
1633 1501
1649 1482
1674 1479
1696 1492
1721 1501
1744 1507
1767 1495
1793 1488
1818 1484
1843 1477
1868 1472
1894 1468
1748 1652
1753 1680
1764 1707
1775 1733
1792 1756
1820 1764
1848 1770
1876 1765
1879 1739
1862 1717
1858 1689
1866 1661
1861 1633
1867 1605
1880 1579
1892 1553
1903 1527
1916 1501
SCALE=0.000407
ID=56

LM=38
826 518
1062 316
796 493
767 476
738 458
710 440
689 415
679 384
704 374
727 350
751 326
782 314
812 312
837 335
867 343
899 333
932 329
965 320
998 314
1031 312
852 543
870 571
887 600
907 627
934 648
966 658
1000 654
1027 635
1043 606
1022 582
997 558
979 530
990 501
1004 470
1013 438
1027 407
1041 376
1055 345
SCALE=0.000407
ID=57

LM=38
1588 582
1435 461
1576 595
1565 604
1553 611
1540 617
1528 623
1520 613
1512 601
1502 591
1493 581
1484 570
1478 558
1472 545
1465 533
1459 521
1452 509
1446 496
1441 483
1435 471
1602 571
1616 561
1628 550
1640 538
1643 522
1640 506
1625 501
1608 498
1592 496
1575 493
1558 491
1542 490
1525 488
1509 485
1493 480
1477 474
1461 468
1446 462
SCALE=0.000407
ID=58

LM=38
1089 1322
919 1159
1075 1335
1067 1353
1054 1369
1040 1384
1023 1395
1003 1393
987 1381
976 1364
960 1351
944 1339
937 1319
935 1299
931 1279
926 1259
922 1238
916 1219
912 1198
912 1178
1109 1310
1130 1304
1149 1295
1166 1282
1172 1262
1170 1240
1164 1219
1147 1206
1126 1208
1106 1216
1085 1211
1065 1203
1046 1192
1027 1182
1006 1175
985 1169
964 1163
943 1160
SCALE=0.000407
ID=59

LM=38
1463 475
1290 239
1437 508
1412 531
1386 553
1357 571
1326 563
1295 549
1263 538
1238 516
1222 486
1255 479
1286 465
1318 456
1342 435
1337 402
1325 370
1312 339
1304 306
1295 273
1499 452
1524 439
1549 426
1571 409
1587 387
1596 360
1597 333
1583 310
1555 308
1528 315
1502 323
1475 316
1453 299
1427 289
1401 278
1378 261
1353 250
1326 243
SCALE=0.000407
ID=60

LM=38
1334 765
1434 680
1320 755
1304 748
1288 742
1275 732
1268 716
1261 701
1259 684
1267 668
1278 656
1293 647
1310 643
1326 647
1340 657
1355 664
1372 667
1389 668
1406 668
1423 672
1345 775
1351 787
1357 800
1365 811
1373 822
1384 826
1398 823
1410 817
1422 811
1429 800
1434 787
1438 774
1441 760
1443 747
1444 733
1444 719
1443 706
1440 692
SCALE=0.000407
ID=61

LM=38
1824 1466
1917 1246
1791 1476
1766 1481
1740 1483
1715 1483
1691 1473
1683 1450
1692 1428
1706 1406
1718 1384
1733 1365
1755 1351
1772 1333
1790 1315
1811 1301
1833 1288
1853 1272
1874 1258
1898 1249
1852 1464
1866 1477
1882 1488
1901 1493
1920 1493
1933 1483
1941 1465
1945 1446
1947 1426
1947 1407
1946 1387
1942 1368
1938 1349
1938 1330
1940 1311
1937 1291
1934 1272
1931 1253
SCALE=0.000407
ID=62

LM=38
1062 602
1228 384
1036 597
1007 592
978 588
949 580
923 566
911 542
923 515
941 493
962 473
984 453
1008 437
1037 432
1066 429
1091 414
1118 401
1145 390
1174 382
1202 376
1078 620
1092 640
1109 658
1131 669
1155 672
1179 672
1202 664
1220 648
1227 626
1221 602
1220 578
1221 553
1225 529
1227 505
1228 480
1229 455
1234 431
1235 407
SCALE=0.000407
ID=63

LM=38
873 1234
745 1124
867 1247
863 1263
859 1279
855 1296
844 1303
828 1301
812 1295
797 1289
784 1279
774 1266
764 1252
764 1236
764 1219
763 1203
758 1187
753 1171
748 1155
743 1140
884 1216
885 1205
885 1193
883 1182
878 1172
873 1162
867 1152
861 1142
853 1134
843 1130
832 1128
820 1126
810 1123
799 1118
788 1114
777 1111
766 1111
755 1113
SCALE=0.000407
ID=64

LM=38
1397 958
1278 696
1372 969
1354 982
1334 991
1313 986
1292 980
1273 970
1263 952
1261 930
1253 910
1255 888
1256 866
1255 844
1253 822
1250 799
1254 777
1258 755
1263 733
1268 712
1421 950
1447 956
1470 965
1494 952
1507 929
1512 904
1509 877
1505 851
1494 827
1480 805
1454 797
1434 780
1414 761
1391 747
1369 733
1346 718
1322 706
1298 696
SCALE=0.000407
ID=65

LM=38
968 1559
796 1308
938 1581
916 1596
892 1609
865 1616
838 1619
811 1612
789 1596
769 1577
764 1552
764 1524
776 1507
797 1491
804 1465
803 1438
798 1411
790 1385
792 1357
794 1329
997 1547
1026 1542
1056 1542
1083 1527
1097 1501
1105 1473
1099 1443
1089 1415
1075 1388
1050 1372
1022 1364
992 1362
961 1360
932 1355
903 1345
877 1330
850 1316
823 1303
SCALE=0.000407
ID=66

LM=38
564 252
661 127
551 245
546 235
540 224
539 214
545 203
548 192
550 180
551 168
558 159
566 150
573 140
583 134
594 130
606 127
618 125
629 123
641 122
653 122
570 263
577 273
588 276
601 275
613 273
625 268
636 262
646 255
655 246
659 234
663 222
667 210
667 197
668 185
670 172
670 160
668 147
665 135
SCALE=0.000407
ID=67

LM=38
1079 728
1153 556
1066 719
1058 710
1060 700
1064 690
1068 679
1072 668
1076 658
1079 647
1084 636
1088 626
1093 615
1100 607
1108 598
1115 590
1121 580
1127 570
1133 561
1141 553
1093 735
1105 738
1115 733
1122 723
1129 713
1134 702
1140 691
1145 680
1150 669
1156 658
1159 646
1160 634
1161 622
1163 610
1164 598
1166 586
1163 574
1160 562
SCALE=0.000407
ID=68

LM=38
1640 1190
1799 1051
1622 1181
1605 1174
1591 1162
1582 1146
1585 1129
1591 1111
1600 1095
1612 1081
1629 1074
1643 1061
1660 1063
1678 1067
1695 1061
1711 1052
1729 1049
1748 1049
1766 1049
1785 1044
1657 1198
1669 1208
1681 1219
1695 1224
1711 1225
1727 1224
1738 1214
1747 1201
1758 1190
1771 1180
1784 1170
1792 1156
1798 1142
1801 1126
1803 1110
1804 1094
1804 1078
1803 1062
SCALE=0.000407
ID=69

LM=38
1182 989
1057 841
1172 995
1160 995
1147 994
1134 993
1122 989
1110 985
1098 981
1088 973
1078 964
1071 954
1066 942
1061 931
1062 918
1062 905
1059 893
1056 880
1055 868
1055 855
1189 973
1191 961
1191 948
1191 934
1191 921
1191 908
1184 897
1174 890
1169 878
1161 868
1149 862
1137 858
1126 852
1118 842
1107 835
1095 830
1083 834
1070 836
SCALE=0.000407
ID=70

LM=38
1570 865
1437 769
1559 878
1548 882
1537 886
1525 889
1514 892
1502 891
1490 888
1481 881
1478 870
1482 859
1475 849
1468 840
1459 832
1449 826
1441 817
1438 806
1437 794
1436 782
1583 856
1594 846
1603 836
1611 824
1615 811
1609 799
1598 790
1585 783
1573 776
1560 771
1546 766
1532 764
1518 762
1503 760
1489 759
1475 759
1460 759
1446 760
SCALE=0.000407
ID=71

LM=38
1064 1776
897 1604
1048 1788
1035 1798
1018 1802
1002 1804
985 1801
970 1793
956 1784
942 1774
930 1762
918 1750
909 1737
904 1720
901 1704
900 1687
900 1670
898 1653
895 1637
894 1620
1080 1763
1100 1753
1121 1746
1141 1736
1158 1724
1150 1704
1134 1690
1117 1676
1099 1663
1079 1655
1058 1648
1038 1638
1018 1630
997 1623
977 1615
956 1606
935 1603
913 1602
SCALE=0.000407
ID=72

LM=38
1464 1084
1601 1017
1459 1072
1457 1062
1459 1053
1466 1046
1474 1039
1482 1034
1491 1029
1500 1024
1509 1019
1518 1014
1527 1010
1537 1008
1547 1006
1557 1005
1567 1005
1577 1005
1587 1006
1597 1008
1468 1095
1473 1105
1478 1115
1488 1115
1499 1112
1508 1107
1518 1102
1528 1098
1539 1094
1549 1091
1559 1087
1567 1080
1573 1071
1576 1061
1582 1052
1589 1043
1595 1034
1600 1024
SCALE=0.000407
ID=73

LM=38
733 392
899 320
714 385
700 374
687 360
678 345
688 330
695 313
706 298
721 287
738 283
756 284
765 296
783 301
802 301
820 301
838 303
856 308
875 308
893 310
744 402
753 410
761 419
773 423
785 427
796 429
806 423
817 417
828 410
838 403
848 396
858 389
867 382
876 373
882 362
887 352
894 342
900 331
SCALE=0.000407
ID=74

LM=38
1338 1505
1527 1336
1317 1489
1296 1473
1273 1459
1250 1448
1236 1427
1238 1401
1252 1379
1258 1355
1272 1337
1296 1341
1322 1339
1348 1336
1372 1343
1398 1339
1424 1333
1449 1327
1475 1324
1501 1324
1355 1528
1378 1544
1400 1559
1413 1582
1426 1606
1449 1619
1476 1616
1501 1608
1524 1593
1534 1569
1521 1546
1513 1520
1520 1494
1526 1468
1533 1442
1535 1415
1539 1389
1538 1362
SCALE=0.000407
ID=75

LM=38
1367 602
1185 413
1348 607
1333 608
1317 607
1303 603
1288 597
1274 590
1265 579
1257 565
1250 551
1245 537
1241 522
1232 509
1224 496
1216 482
1208 469
1200 455
1193 442
1187 427
1387 602
1406 598
1419 584
1418 566
1406 552
1391 540
1376 527
1362 513
1348 500
1330 491
1314 480
1299 468
1284 456
1269 444
1252 435
1234 426
1217 418
1198 412
SCALE=0.000407
ID=76

LM=38
1109 1328
914 1221
1102 1343
1090 1348
1076 1350
1062 1352
1049 1347
1037 1342
1024 1335
1012 1329
1000 1321
988 1313
977 1305
966 1297
956 1287
945 1277
938 1266
930 1254
922 1243
914 1231
1113 1312
1116 1298
1119 1283
1121 1269
1110 1259
1097 1253
1083 1249
1069 1245
1054 1241
1041 1236
1027 1230
1013 1227
998 1225
984 1221
970 1218
955 1216
941 1216
926 1215
SCALE=0.000407
ID=77

LM=38
1194 841
1011 695
1180 860
1166 873
1151 885
1137 896
1120 903
1102 903
1085 895
1070 885
1057 871
1047 856
1042 838
1037 820
1032 802
1027 784
1021 766
1016 748
1011 730
1006 712
1211 830
1230 819
1247 806
1264 791
1277 774
1277 752
1261 738
1241 730
1219 729
1197 727
1177 719
1157 710
1136 702
1115 696
1094 691
1072 691
1050 691
1028 691
SCALE=0.000407
ID=78

LM=38
1602 1274
1625 1218
1595 1270
1590 1268
1586 1265
1583 1262
1581 1258
1581 1253
1581 1248
1582 1244
1583 1239
1585 1235
1588 1231
1591 1227
1595 1225
1599 1223
1604 1221
1608 1219
1613 1218
1617 1217
1609 1276
1615 1278
1620 1279
1625 1280
1631 1279
1636 1277
1640 1273
1644 1269
1646 1264
1648 1258
1649 1253
1649 1247
1650 1242
1648 1237
1645 1232
1642 1227
1638 1223
1633 1220
SCALE=0.000407
ID=79

LM=38
1958 1718
1996 1605
1950 1715
1940 1715
1932 1711
1925 1706
1921 1698
1919 1689
1919 1680
1922 1671
1926 1663
1931 1655
1936 1647
1941 1639
1946 1632
1954 1627
1962 1622
1969 1616
1977 1611
1985 1606
1971 1715
1979 1715
1988 1713
1995 1710
2001 1703
2007 1697
2013 1691
2017 1684
2019 1676
2021 1668
2023 1660
2024 1651
2022 1643
2019 1635
2017 1627
2013 1620
2008 1613
2002 1607
SCALE=0.000407
ID=80

LM=38
1063 824
1145 681
1050 818
1041 810
1033 802
1030 790
1027 779
1029 767
1034 757
1040 746
1046 735
1051 725
1059 715
1067 707
1075 698
1085 692
1096 688
1108 684
1119 680
1131 678
1076 828
1088 831
1101 831
1113 829
1125 826
1136 819
1145 811
1155 802
1164 793
1171 783
1174 771
1178 759
1177 746
1174 734
1171 722
1166 710
1158 700
1151 690
SCALE=0.000407
ID=81

LM=38
1491 278
1442 201
1483 282
1477 285
1470 285
1464 283
1457 282
1452 278
1447 274
1444 268
1440 263
1436 257
1433 251
1432 244
1432 238
1431 231
1432 224
1433 218
1435 211
1437 205
1500 273
1505 269
1510 263
1512 257
1513 250
1513 243
1511 236
1507 230
1503 224
1498 219
1492 215
1487 211
1481 207
1474 204
1468 201
1461 199
1454 197
1447 197
SCALE=0.000407
ID=82

LM=38
1351 1043
1221 1015
1346 1056
1343 1065
1337 1070
1328 1073
1319 1075
1310 1077
1301 1078
1292 1077
1283 1077
1275 1076
1267 1071
1259 1066
1251 1061
1247 1053
1242 1046
1237 1038
1231 1031
1224 1025
1358 1030
1363 1020
1365 1009
1365 997
1359 989
1349 984
1338 981
1327 980
1316 978
1304 977
1293 975
1282 974
1271 976
1260 978
1249 981
1241 989
1233 997
1227 1007
SCALE=0.000407
ID=83

LM=38
1060 1778
927 1666
1047 1790
1036 1799
1023 1805
1010 1811
996 1814
982 1814
971 1807
964 1795
951 1787
939 1780
927 1772
916 1763
912 1750
911 1736
911 1722
912 1707
916 1693
919 1680
1078 1769
1094 1761
1109 1751
1123 1739
1137 1727
1144 1711
1134 1700
1116 1696
1098 1693
1080 1689
1062 1684
1045 1678
1027 1673
1009 1670
991 1667
974 1661
956 1656
939 1657
SCALE=0.000407
ID=84

LM=38
1016 319
1163 251
1001 300
992 286
984 272
977 258
975 242
982 228
998 230
1014 234
1030 230
1044 222
1058 215
1073 208
1089 205
1105 207
1120 212
1132 222
1145 233
1159 240
1027 337
1036 347
1046 357
1056 367
1067 375
1079 383
1092 384
1105 381
1114 371
1112 357
1115 344
1122 332
1130 321
1138 310
1146 298
1152 285
1158 273
1164 260
SCALE=0.000407
ID=85

LM=38
1402 1026
1618 890
1389 998
1375 981
1362 963
1350 945
1347 924
1350 904
1368 891
1386 880
1405 869
1426 863
1448 863
1469 866
1490 874
1511 878
1532 878
1554 877
1576 876
1598 874
1412 1050
1424 1071
1433 1092
1445 1112
1459 1131
1480 1137
1500 1133
1513 1113
1530 1097
1545 1080
1558 1060
1561 1037
1556 1014
1565 993
1579 974
1592 955
1605 935
1616 914
SCALE=0.000407
ID=86

LM=38
1678 1541
1872 1427
1672 1524
1658 1509
1646 1493
1635 1475
1626 1458
1635 1440
1650 1428
1670 1425
1690 1424
1710 1417
1728 1410
1748 1403
1767 1396
1787 1393
1807 1390
1827 1392
1845 1402
1862 1413
1686 1562
1693 1577
1704 1591
1719 1598
1736 1601
1753 1598
1769 1591
1782 1581
1798 1572
1812 1563
1826 1552
1836 1538
1844 1523
1855 1509
1864 1494
1869 1478
1874 1461
1874 1443
SCALE=0.000407
ID=87

LM=38
1575 702
1495 537
1567 707
1561 718
1547 721
1534 723
1522 716
1512 707
1506 694
1501 682
1497 669
1497 655
1497 641
1497 627
1496 614
1495 600
1494 586
1493 572
1492 559
1492 545
1591 697
1602 689
1612 681
1618 668
1622 655
1622 641
1621 627
1618 614
1614 601
1607 589
1596 580
1584 572
1572 566
1560 559
1547 555
1533 552
1520 548
1507 542
SCALE=0.000407
ID=88

LM=38
1038 1146
948 1021
1029 1153
1019 1160
1009 1167
998 1172
985 1170
977 1164
974 1152
972 1139
968 1127
964 1115
958 1104
951 1093
943 1084
938 1073
934 1060
931 1048
936 1036
940 1024
1053 1141
1070 1140
1085 1137
1098 1128
1105 1114
1094 1103
1081 1092
1072 1079
1065 1064
1061 1049
1055 1033
1048 1019
1035 1010
1023 1003
1008 1009
992 1012
977 1017
961 1016
SCALE=0.000407
ID=89

LM=38
1957 426
1842 258
1949 445
1937 463
1921 477
1902 488
1884 500
1866 511
1847 500
1834 484
1826 464
1829 443
1834 422
1836 401
1838 379
1841 358
1841 336
1838 315
1837 293
1840 272
1973 415
1988 402
2005 391
2021 380
2036 366
2048 350
2040 332
2030 315
2019 299
2005 285
1989 273
1970 265
1951 265
1931 262
1912 257
1893 250
1874 245
1855 251
SCALE=0.000407
ID=90

LM=38
1002 464
1122 199
974 461
947 456
924 441
913 417
909 390
908 362
905 335
896 308
892 281
905 256
922 235
946 221
972 226
994 242
1019 229
1045 219
1070 209
1096 198
1021 497
1053 527
1090 550
1125 576
1162 600
1202 614
1244 610
1275 581
1280 538
1278 495
1270 452
1256 411
1234 375
1191 370
1151 356
1139 316
1132 273
1127 230
SCALE=0.000407
ID=91

LM=38
1534 1014
1697 713
1503 990
1471 980
1438 970
1413 950
1397 921
1397 887
1410 855
1425 825
1439 794
1460 768
1485 745
1515 727
1529 748
1553 769
1580 759
1605 739
1637 727
1667 712
1566 1037
1590 1071
1612 1106
1646 1131
1686 1143
1728 1140
1753 1110
1768 1071
1780 1030
1792 989
1804 948
1784 926
1742 925
1714 905
1692 869
1684 830
1691 789
1697 747
SCALE=0.000407
ID=92

LM=38
1943 1587
2164 1327
1918 1570
1894 1553
1878 1528
1868 1499
1866 1470
1867 1440
1881 1413
1898 1389
1918 1366
1935 1341
1959 1343
1979 1365
1999 1388
2027 1381
2054 1368
2081 1353
2108 1341
2137 1331
1962 1605
1984 1624
2009 1640
2035 1652
2063 1659
2092 1655
2119 1645
2138 1623
2156 1600
2166 1573
2148 1551
2143 1523
2150 1495
2154 1466
2158 1437
2168 1410
2172 1382
2172 1353
SCALE=0.000407
ID=93

LM=38
1013 1285
874 1015
992 1309
976 1349
954 1385
928 1419
892 1439
850 1445
810 1436
781 1407
762 1369
763 1327
769 1285
769 1242
789 1210
827 1191
857 1162
873 1123
875 1081
875 1038
1042 1265
1064 1245
1092 1236
1115 1220
1128 1193
1126 1163
1123 1133
1118 1103
1110 1074
1097 1046
1073 1029
1046 1015
1039 1040
1013 1042
984 1034
954 1027
928 1011
900 1002
SCALE=0.000407
ID=94

LM=38
1627 346
1394 144
1609 380
1593 415
1580 451
1555 480
1523 502
1487 502
1455 484
1427 458
1406 425
1389 391
1384 365
1422 367
1451 354
1445 316
1433 279
1420 243
1410 205
1400 168
1656 326
1687 313
1711 290
1726 261
1735 229
1734 196
1723 164
1707 135
1685 111
1653 99
1622 88
1591 77
1576 107
1553 131
1521 141
1488 147
1455 146
1422 139
SCALE=0.000407
ID=95

LM=38
1227 1114
1041 913
1213 1141
1202 1167
1183 1188
1161 1206
1135 1210
1107 1204
1082 1193
1064 1172
1052 1147
1048 1119
1071 1114
1085 1103
1080 1075
1075 1047
1067 1020
1058 993
1050 965
1042 938
1250 1101
1283 1100
1313 1086
1342 1071
1370 1052
1372 1020
1363 990
1342 965
1317 944
1287 930
1256 918
1224 911
1212 937
1190 943
1159 931
1128 919
1096 913
1063 910
SCALE=0.000407
ID=96

LM=38
1028 744
1127 406
1001 739
969 741
939 740
913 722
895 696
885 666
885 634
885 602
885 570
889 539
911 517
940 503
966 487
986 464
1014 449
1043 435
1071 420
1100 408
1056 752
1086 761
1117 761
1149 760
1181 759
1208 749
1231 726
1246 698
1258 669
1257 639
1235 618
1205 611
1191 583
1179 553
1170 523
1157 494
1145 465
1137 434
SCALE=0.000407
ID=97

LM=38
1399 1135
1528 788
1372 1111
1336 1107
1303 1095
1268 1082
1241 1059
1232 1024
1227 987
1229 950
1238 915
1254 882
1274 852
1300 828
1334 838
1368 849
1405 853
1432 832
1464 815
1495 797
1433 1125
1463 1143
1498 1159
1530 1175
1569 1175
1603 1156
1632 1132
1645 1099
1658 1063
1668 1026
1670 988
1637 987
1599 991
1568 968
1557 932
1549 894
1544 856
1538 818
SCALE=0.000407
ID=98

LM=38
1730 1583
1890 1281
1704 1561
1678 1543
1653 1533
1626 1518
1612 1488
1600 1458
1600 1425
1600 1392
1610 1362
1635 1342
1662 1324
1689 1306
1715 1318
1741 1326
1772 1314
1801 1299
1832 1298
1863 1286
1763 1598
1786 1622
1808 1648
1834 1670
1868 1672
1899 1659
1920 1632
1939 1604
1954 1574
1964 1541
1971 1508
1961 1477
1929 1466
1906 1442
1908 1408
1902 1375
1898 1341
1895 1307
SCALE=0.000407
ID=99

LM=38
1703 498
1544 165
1685 520
1657 544
1625 561
1589 573
1552 575
1517 565
1483 552
1469 519
1469 482
1468 445
1493 419
1515 398
1515 368
1529 334
1536 298
1538 261
1538 224
1534 187
1734 485
1767 477
1797 464
1817 437
1826 405
1832 372
1835 338
1836 305
1827 273
1814 242
1792 217
1761 204
1728 200
1696 211
1663 211
1634 194
1603 182
1571 171
SCALE=0.000407
ID=100

LM=38
1330 1055
1181 699
1295 1077
1268 1102
1237 1124
1200 1131
1163 1128
1133 1106
1112 1075
1104 1038
1099 1001
1094 964
1107 937
1144 935
1174 915
1183 879
1185 842
1186 804
1182 767
1182 730
1358 1034
1392 1028
1426 1020
1456 1003
1465 969
1474 935
1476 900
1477 865
1472 831
1462 797
1430 784
1408 757
1377 740
1343 741
1308 734
1275 722
1242 712
1209 699
SCALE=0.000407
ID=101

LM=38
1007 1645
782 1365
981 1667
971 1699
943 1719
912 1732
878 1736
844 1730
813 1715
792 1688
776 1658
765 1626
760 1592
773 1565
802 1559
806 1525
800 1491
795 1458
790 1424
784 1390
1039 1626
1071 1608
1096 1582
1114 1550
1123 1516
1120 1479
1114 1443
1105 1408
1083 1379
1057 1353
1027 1333
993 1325
964 1325
945 1355
920 1379
884 1370
848 1365
811 1360
SCALE=0.000407
ID=102

LM=38
1161 1054
1291 699
1129 1056
1093 1055
1058 1041
1030 1018
1005 990
984 960
974 924
976 888
986 852
1004 820
1030 794
1063 777
1095 759
1127 759
1157 749
1191 736
1227 727
1262 713
1191 1074
1216 1096
1244 1110
1277 1107
1309 1098
1335 1077
1355 1052
1370 1022
1374 989
1375 956
1375 922
1353 899
1324 884
1312 857
1308 824
1305 791
1297 759
1295 725
SCALE=0.000407
ID=103

LM=38
1468 1446
1684 1128
1435 1435
1396 1429
1361 1410
1330 1386
1320 1347
1317 1308
1315 1268
1318 1228
1338 1195
1366 1167
1399 1144
1434 1128
1473 1120
1507 1130
1540 1151
1578 1150
1616 1139
1654 1126
1502 1477
1525 1512
1556 1536
1595 1550
1634 1562
1675 1552
1709 1529
1735 1498
1754 1461
1760 1421
1763 1380
1766 1338
1743 1312
1701 1312
1692 1278
1703 1238
1704 1197
1699 1156
SCALE=0.000407
ID=104

LM=38
1339 688
1679 505
1297 670
1253 641
1212 607
1182 563
1163 513
1160 461
1175 411
1209 373
1255 349
1308 345
1361 345
1414 352
1440 395
1448 448
1480 484
1531 497
1585 500
1638 500
1367 723
1370 764
1380 803
1404 836
1429 868
1459 896
1498 907
1538 900
1576 884
1606 857
1629 823
1645 786
1655 746
1663 707
1666 666
1666 625
1673 585
1678 545
SCALE=0.000407
ID=105

LM=38
1523 986
1412 648
1515 1021
1497 1058
1468 1087
1434 1110
1393 1118
1353 1115
1321 1091
1298 1057
1286 1017
1278 976
1278 935
1290 895
1312 861
1339 829
1362 794
1378 756
1390 716
1400 675
1551 982
1569 1009
1598 1020
1626 1005
1646 978
1661 948
1670 915
1670 882
1666 849
1656 817
1636 790
1612 767
1585 746
1558 726
1530 708
1498 697
1470 679
1441 662
SCALE=0.000407
ID=106

LM=38
1040 1606
833 1337
1013 1645
993 1681
963 1709
929 1731
891 1748
851 1748
816 1728
788 1697
776 1658
768 1618
765 1577
760 1536
770 1506
811 1501
850 1487
843 1448
834 1408
829 1367
1077 1591
1117 1593
1156 1593
1188 1569
1206 1534
1209 1494
1206 1455
1195 1417
1176 1382
1149 1353
1116 1330
1077 1334
1041 1320
1006 1338
979 1364
941 1353
902 1345
864 1335
SCALE=0.000407
ID=107

LM=38
1298 788
1017 647
1312 812
1346 832
1354 871
1346 911
1322 942
1286 962
1248 974
1208 982
1167 982
1128 972
1098 946
1074 913
1068 874
1078 835
1069 795
1054 758
1046 718
1027 683
1307 760
1333 742
1352 717
1369 690
1374 660
1367 630
1348 606
1320 596
1289 595
1257 593
1252 622
1233 643
1202 648
1171 652
1139 655
1108 651
1076 647
1045 640
SCALE=0.000407
ID=108

LM=38
992 843
1096 508
955 841
926 830
901 812
889 783
879 754
874 723
872 692
869 661
869 630
875 600
889 572
906 546
931 532
950 555
979 546
1009 537
1037 525
1066 513
1012 870
1037 892
1068 900
1101 903
1135 904
1159 883
1178 856
1183 823
1186 789
1185 758
1154 746
1132 728
1122 697
1109 667
1099 636
1099 603
1100 569
1100 536
SCALE=0.000407
ID=109

LM=38
1343 1372
1521 1043
1322 1345
1297 1323
1269 1307
1256 1278
1250 1246
1249 1214
1250 1181
1250 1149
1260 1118
1281 1094
1301 1068
1327 1053
1352 1073
1383 1068
1406 1078
1434 1071
1463 1056
1494 1047
1371 1388
1394 1409
1421 1425
1452 1431
1484 1428
1507 1407
1529 1385
1545 1357
1554 1328
1552 1297
1557 1266
1554 1236
1535 1210
1522 1182
1507 1155
1513 1124
1523 1094
1526 1063
SCALE=0.000407
ID=110

LM=38
1225 1193
1445 903
1198 1168
1168 1151
1141 1131
1121 1104
1113 1071
1113 1036
1120 1003
1138 974
1160 948
1182 922
1207 899
1234 909
1259 932
1291 925
1322 909
1354 907
1388 899
1422 895
1252 1210
1276 1230
1294 1257
1319 1276
1350 1282
1381 1277
1407 1260
1426 1234
1433 1203
1439 1172
1449 1141
1451 1111
1440 1083
1439 1051
1437 1019
1434 987
1440 956
1446 924
SCALE=0.000407
ID=111

LM=38
1561 899
1497 533
1540 921
1507 935
1472 940
1436 942
1402 933
1373 912
1354 882
1348 847
1350 811
1358 776
1384 753
1419 747
1446 726
1462 694
1474 660
1482 625
1488 590
1493 554
1592 895
1620 891
1642 873
1660 852
1674 827
1684 801
1685 772
1685 744
1687 716
1679 689
1660 668
1642 646
1626 623
1604 606
1580 590
1557 573
1535 556
1513 538
SCALE=0.000407
ID=112

LM=38
1180 1372
1038 1021
1159 1386
1142 1417
1112 1432
1077 1435
1043 1426
1020 1399
1000 1369
982 1339
977 1304
975 1269
975 1234
1009 1231
1040 1219
1045 1184
1043 1148
1044 1113
1042 1077
1037 1042
1213 1351
1240 1336
1269 1324
1288 1298
1303 1270
1299 1238
1297 1206
1281 1178
1278 1147
1269 1117
1254 1091
1243 1062
1215 1054
1183 1057
1152 1052
1122 1040
1091 1034
1062 1020
SCALE=0.000407
ID=113

LM=38
1671 1099
1508 744
1654 1124
1628 1147
1597 1158
1563 1158
1529 1152
1498 1139
1480 1109
1466 1078
1453 1046
1466 1027
1495 1010
1502 976
1508 942
1514 908
1515 874
1514 839
1509 805
1506 770
1705 1081
1736 1063
1767 1044
1789 1016
1806 984
1816 950
1818 914
1806 880
1805 845
1783 818
1762 788
1741 760
1708 764
1675 779
1640 781
1605 773
1570 763
1537 749
SCALE=0.000407
ID=114

LM=38
1349 906
1474 594
1317 878
1282 875
1246 876
1213 861
1190 833
1176 800
1166 764
1156 729
1164 694
1179 661
1202 633
1230 611
1266 611
1298 626
1333 623
1369 617
1404 609
1439 596
1388 915
1418 947
1427 991
1457 1024
1496 1045
1539 1058
1582 1049
1608 1012
1621 969
1626 925
1626 880
1603 843
1568 815
1528 796
1500 764
1491 720
1482 676
1476 632
SCALE=0.000407
ID=115

LM=38
1844 1407
2004 1120
1817 1394
1784 1393
1751 1386
1727 1364
1718 1332
1716 1299
1716 1265
1723 1233
1731 1201
1740 1169
1763 1145
1791 1127
1816 1148
1849 1149
1881 1153
1912 1140
1944 1131
1976 1122
1867 1432
1886 1464
1906 1496
1936 1518
1972 1529
2009 1534
2044 1521
2067 1491
2070 1454
2065 1417
2060 1380
2063 1343
2040 1314
2006 1300
1991 1268
1996 1231
2002 1194
2005 1156
SCALE=0.000407
ID=116

LM=38
1064 1272
1274 1005
1026 1252
986 1234
943 1226
902 1214
882 1176
868 1134
857 1091
859 1048
889 1016
920 985
960 968
1003 961
1029 987
1066 1010
1109 1015
1153 1015
1197 1014
1241 1007
1079 1313
1105 1353
1134 1389
1164 1425
1195 1460
1233 1487
1279 1485
1312 1451
1330 1409
1345 1364
1355 1319
1365 1274
1325 1250
1283 1232
1276 1185
1276 1139
1267 1093
1272 1046
SCALE=0.000407
ID=117

LM=38
1761 519
1688 178
1740 550
1723 589
1687 612
1668 650
1631 673
1589 669
1557 640
1536 603
1530 560
1539 518
1562 481
1588 447
1615 413
1639 376
1653 336
1666 294
1675 252
1680 209
1800 521
1836 541
1876 534
1894 499
1931 482
1957 451
1982 420
2008 387
2016 347
2006 308
1982 274
1957 241
1917 236
1876 240
1837 237
1800 219
1761 202
1723 185
SCALE=0.000407
ID=118

LM=38
1336 968
1206 660
1329 1011
1317 1052
1291 1086
1257 1112
1218 1129
1177 1119
1148 1087
1127 1052
1125 1009
1121 966
1106 926
1114 899
1156 890
1191 865
1206 826
1210 783
1211 740
1211 697
1374 956
1408 960
1436 945
1455 917
1468 885
1480 853
1481 819
1488 786
1497 753
1491 720
1470 693
1441 681
1407 681
1375 672
1342 662
1308 656
1274 650
1240 649
SCALE=0.000407
ID=119

LM=38
973 1543
788 1243
936 1565
914 1605
903 1649
887 1691
868 1732
824 1738
779 1731
743 1705
726 1663
712 1620
718 1576
726 1532
735 1487
750 1445
778 1409
796 1368
803 1323
794 1279
990 1510
1000 1476
1027 1453
1061 1440
1086 1415
1086 1380
1092 1344
1090 1309
1089 1273
1081 1238
1059 1210
1025 1201
994 1218
966 1240
931 1242
896 1232
861 1231
825 1229
SCALE=0.000407
ID=120

LM=38
1044 1463
1090 1055
1005 1495
967 1504
935 1482
916 1448
900 1413
885 1377
882 1338
868 1302
858 1264
858 1226
865 1188
883 1154
915 1135
950 1146
988 1153
1007 1121
1032 1091
1062 1066
1076 1470
1099 1493
1131 1502
1163 1496
1182 1470
1189 1437
1192 1405
1197 1372
1206 1342
1198 1310
1202 1278
1197 1245
1181 1217
1165 1188
1140 1168
1134 1136
1117 1108
1103 1078
SCALE=0.000407
ID=121

LM=38
1084 1227
1323 919
1043 1205
1015 1183
996 1153
985 1120
983 1084
993 1050
1013 1021
1038 996
1064 972
1092 949
1117 935
1127 966
1161 955
1171 975
1202 956
1234 941
1267 927
1300 914
1123 1248
1157 1272
1189 1298
1225 1319
1266 1325
1305 1311
1340 1289
1368 1258
1385 1220
1392 1179
1400 1138
1370 1120
1329 1128
1297 1112
1299 1071
1310 1031
1313 989
1321 948
SCALE=0.000407
ID=122

LM=38
1235 1118
1405 792
1203 1095
1168 1079
1130 1074
1096 1056
1073 1025
1070 987
1076 948
1093 914
1118 884
1146 858
1179 839
1217 832
1227 857
1249 887
1276 860
1308 838
1341 819
1375 799
1271 1136
1303 1158
1334 1181
1370 1196
1409 1193
1444 1177
1465 1145
1477 1108
1486 1070
1489 1031
1502 995
1497 958
1459 962
1420 969
1414 937
1423 900
1419 861
1411 823
SCALE=0.000407
ID=123

LM=38
1516 859
1360 542
1482 869
1470 894
1448 906
1419 898
1391 891
1368 873
1349 850
1333 825
1316 801
1313 776
1338 763
1361 748
1359 719
1356 689
1356 660
1356 630
1355 600
1354 571
1544 854
1578 859
1611 870
1644 861
1652 828
1656 793
1655 759
1652 724
1650 690
1628 664
1598 648
1567 634
1537 616
1505 619
1478 599
1450 579
1422 559
1391 544
SCALE=0.000407
ID=124

LM=38
1290 1523
1150 1183
1259 1529
1231 1534
1205 1524
1179 1518
1151 1515
1124 1508
1105 1488
1090 1465
1081 1439
1078 1412
1081 1385
1087 1357
1094 1330
1101 1304
1108 1277
1117 1251
1127 1226
1136 1200
1321 1515
1348 1525
1373 1513
1388 1487
1397 1458
1402 1428
1399 1400
1379 1378
1363 1357
1343 1337
1324 1315
1304 1292
1279 1289
1269 1262
1249 1241
1222 1227
1196 1212
1172 1193
SCALE=0.000407
ID=125

LM=38
1428 1050
1245 785
1405 1067
1382 1081
1357 1087
1333 1075
1308 1069
1281 1069
1255 1066
1230 1057
1219 1033
1208 1009
1223 987
1229 962
1228 935
1228 909
1227 883
1226 856
1228 830
1236 805
1455 1039
1486 1039
1516 1032
1545 1022
1560 995
1560 964
1547 936
1529 910
1508 889
1488 865
1466 843
1435 842
1406 851
1375 852
1352 831
1325 816
1299 800
1272 785
SCALE=0.000407
ID=126

LM=38
1121 788
1175 431
1076 790
1046 793
1019 779
993 763
981 735
969 707
965 677
962 646
962 616
969 586
979 559
1001 538
1027 522
1056 511
1075 488
1099 469
1127 457
1151 440
1155 801
1180 823
1213 827
1246 826
1279 821
1307 803
1318 772
1312 739
1305 707
1297 674
1271 654
1241 641
1215 619
1212 586
1201 555
1189 524
1189 490
1181 458
SCALE=0.000407
ID=127

LM=38
1556 1177
1672 868
1525 1183
1496 1188
1469 1173
1449 1148
1434 1120
1427 1090
1430 1058
1430 1027
1423 996
1422 964
1438 937
1463 918
1493 909
1524 902
1554 890
1584 880
1615 872
1645 863
1582 1195
1604 1224
1632 1245
1666 1257
1701 1253
1735 1241
1758 1213
1766 1179
1773 1144
1767 1108
1741 1085
1705 1084
1677 1074
1676 1038
1676 1002
1668 967
1666 932
1670 897
SCALE=0.000407
ID=128

LM=38
1107 752
1210 435
1078 742
1050 738
1025 727
1001 714
987 690
989 664
995 637
1002 610
1013 585
1035 568
1055 570
1074 551
1094 533
1114 514
1132 493
1149 471
1170 453
1189 434
1131 767
1156 786
1183 801
1214 806
1243 796
1267 777
1283 751
1288 720
1295 689
1304 659
1294 630
1265 621
1236 611
1232 581
1227 550
1221 519
1219 488
1214 456
SCALE=0.000407
ID=129

LM=38
1657 692
1489 422
1643 717
1633 748
1614 776
1582 786
1552 798
1522 800
1497 778
1477 750
1467 717
1454 684
1448 651
1461 624
1495 619
1510 589
1510 555
1503 522
1498 487
1492 453
1686 671
1716 665
1746 657
1768 636
1785 611
1792 581
1792 551
1783 521
1767 496
1747 472
1724 453
1695 442
1666 433
1636 425
1606 426
1575 422
1544 420
1514 418
SCALE=0.000407
ID=130

LM=38
1335 1108
1136 892
1328 1134
1312 1159
1292 1181
1271 1202
1245 1213
1216 1214
1189 1205
1167 1185
1152 1159
1140 1133
1147 1104
1162 1079
1179 1058
1171 1031
1161 1003
1150 976
1143 947
1135 918
1363 1099
1396 1090
1427 1074
1453 1052
1468 1022
1474 988
1467 955
1450 925
1427 900
1401 878
1371 860
1338 854
1322 880
1300 906
1267 911
1234 904
1200 904
1167 893
SCALE=0.000407
ID=131

LM=38
1117 1549
932 1298
1109 1573
1099 1598
1078 1614
1052 1622
1025 1622
999 1617
978 1601
965 1578
956 1554
946 1529
943 1502
953 1478
957 1451
954 1424
947 1398
946 1372
943 1346
934 1321
1152 1543
1186 1540
1218 1534
1246 1516
1261 1487
1259 1454
1244 1424
1221 1399
1195 1378
1170 1356
1145 1334
1122 1330
1116 1363
1086 1350
1055 1339
1022 1333
992 1318
960 1308
SCALE=0.000407
ID=132

LM=38
1557 1048
1807 784
1522 1028
1493 1007
1470 979
1452 948
1442 913
1442 877
1454 843
1477 815
1503 790
1530 767
1559 744
1592 732
1613 756
1646 772
1675 791
1711 791
1747 786
1783 779
1573 1075
1596 1105
1624 1132
1654 1156
1691 1159
1728 1148
1757 1124
1785 1097
1813 1072
1839 1046
1824 1011
1804 979
1768 968
1760 951
1782 920
1795 883
1788 847
1800 811
SCALE=0.000407
ID=133

LM=38
901 728
1159 443
875 702
837 687
809 657
792 620
787 579
790 539
805 501
827 467
859 442
894 421
929 400
968 387
981 425
991 464
1014 489
1052 475
1089 458
1128 444
928 755
949 783
980 801
1013 813
1047 821
1082 817
1113 800
1141 778
1165 752
1183 722
1155 703
1129 680
1125 645
1132 610
1136 575
1140 540
1151 507
1158 472
SCALE=0.000407
ID=134

LM=38
1227 1280
1467 1054
1200 1259
1162 1258
1131 1238
1104 1212
1090 1178
1095 1141
1105 1105
1124 1073
1154 1051
1184 1029
1214 1007
1249 995
1277 1020
1292 1054
1327 1063
1360 1046
1398 1042
1435 1043
1250 1312
1275 1341
1302 1368
1331 1393
1363 1414
1401 1417
1437 1406
1466 1381
1493 1353
1514 1322
1504 1298
1466 1290
1435 1268
1428 1232
1448 1199
1463 1163
1470 1125
1474 1087
SCALE=0.000407
ID=135

LM=38
1784 533
1637 232
1759 543
1734 558
1714 579
1686 588
1657 583
1632 568
1613 546
1597 522
1582 496
1572 469
1585 444
1609 429
1617 401
1621 372
1622 342
1626 313
1626 284
1628 255
1816 530
1849 526
1881 520
1909 503
1930 478
1939 446
1938 413
1932 381
1915 354
1895 327
1874 302
1850 278
1824 258
1792 251
1760 260
1729 251
1698 240
1666 234
SCALE=0.000407
ID=136

LM=38
1273 1156
1081 876
1247 1173
1218 1194
1194 1220
1161 1232
1126 1232
1092 1222
1062 1202
1037 1177
1014 1150
994 1121
993 1090
1019 1067
1050 1050
1084 1038
1096 1008
1088 974
1080 939
1075 904
1307 1138
1331 1114
1360 1096
1387 1076
1406 1047
1419 1015
1421 981
1409 949
1393 919
1373 893
1341 882
1311 866
1277 863
1245 869
1213 857
1182 869
1148 866
1114 870
SCALE=0.000407
ID=137

LM=38
881 1656
698 1351
852 1673
819 1691
786 1709
750 1719
713 1716
681 1700
653 1675
638 1641
617 1610
602 1576
624 1560
661 1562
697 1558
699 1526
694 1489
691 1452
691 1414
692 1377
916 1640
947 1623
975 1601
998 1574
1020 1547
1029 1512
1030 1477
1020 1443
1004 1412
983 1384
960 1359
935 1385
904 1368
870 1359
835 1362
800 1369
766 1360
732 1352
SCALE=0.000407
ID=138
